# Supplementary material for: Genome‐wide association study reveals the genetic architecture of drought tolerance in maize using yield‐based resistance indices and transcriptomic evidence
Source: Plant Genome. 2026 May 18;19:e70255. doi: 10.1002/tpg2.70255 (PMC13184411; doi:10.1002/tpg2.70255)
Supplement: Supplementary file 1 — Supporting Information [file TPG2-19-e70255-s001.xlsx]

## Sheet: 表型
Joint analysis of variance of yield under well-watered (WW) and water-stressed (WS) conditions
Year	Source of Variation	Degree of freedom	SS	MS	SS(%)	F	P-value	Pr(>F)
2022	genotype	199	6112639	30717	0.560865	16.263	<2e-16	***
	location	1	1020	1020	9.35901e-05	0.54	0.487
	treatment	1	1932263	1932263	0.177295	1023.01	<2e-16	***
	genotype:location	199	1616045	8121	0.14828	4.299	<2e-16	***
	genotype:treatment	199	514822	2587	0.0472375	1.37	0.018	*
	location:treatment	1	345929	345929	0.0317407	183.15	<2e-16	***
	Residuals	199	375872	1889	0.0344881
2023	genotype	199	4796743	24104	0.523341	15.046	<2e-16	***
	location	1	569518	569518	0.0621363	355.494	<2e-16	***
	treatment	1	1309535	1309535	0.142875	817.415	<2e-16	***
	genotype:location	199	1782722	8958	0.194501	5.592	<2e-16	***
	genotype:treatment	199	353137	1775	0.0385284	1.108	0.247
	location:treatment	1	35157	35157	0.00383575	21.945	1.55e-05	***
	Residuals	199	318807	1602	0.0347829
*, *** Significant at the 0.05 and 0.001 probability levels, respectively; SS: sum of squares; SS(%): Precent of SS; MS: mean squares.
