# Supplementary material for: Genome‐wide association study reveals the genetic architecture of drought tolerance in maize using yield‐based resistance indices and transcriptomic evidence
Source: Plant Genome. 2026 May 18;19:e70255. doi: 10.1002/tpg2.70255 (PMC13184411; doi:10.1002/tpg2.70255)
Supplement: Supplementary file 2 — Supporting Information [file TPG2-19-e70255-s002.xlsx]

## Sheet: Sheet1
Genomic loci significantly associated with grain yield under well-watered (WW) and water-stressed (WS) conditions and drought resistance index (DRI) across 2022 and 2023
Marker	Trait	Chr	Pos	P	Superior allele	Percentage(%)	PVE(%)	Bin
Affx-291434601	2022WW	1	36903300	0.000641058	T	0.5371	11.04	1.03
Affx-291424429	2022WW	1	299484154	0.000499586	C	0.6914	7.16	1.12
Affx-159147681	2022WW	2	24501004	0.000349788	A	0.4057	9.09	2.03
Affx-88980365	2022WW	2	24501114	7.68e-05	A	0.4	11.13	2.03
Affx-158921319	2022WW,2023WW	2	61343328	0.000499277	G	0.325714	6.95	2.04
Affx-291424671	2022WW	2	149837207	0.000945526	T	0.708571	4.65	2.05
Affx-291430593	2022WW	2	231367924	0.000498978	C	0.291429	7.65	2.09
Affx-291423289	2022WW	3	34999615	0.000962495	A	0.171429	7.52	3.04
Affx-291401061	2022WW	3	65935909	0.000708091	C	0.6	8.02	3.04
Affx-291411480	2022WW	3	66100311	0.000367426	T	0.634286	7.74	3.04
Affx-159033237	2022WW	3	66187645	0.000838725	T	0.594286	8.9	3.04
Affx-291409971	2022WW	3	66283159	0.000645454	C	0.571429	8.03	3.04
Affx-291415774	2022WW,2022WS	3	66658033	0.000835189	C	0.542857	8.17	3.04
Affx-291394137	2022WW,2022WS	3	66677041	0.000606832	C	0.531429	7.8	3.04
Affx-88986517	2022WW,2022WS,2023WW,2023WS	4	126012312	0.000720512	A	0.468571	6.96	4.05
Affx-159083593	2022WW	4	126672071	0.000718832	G	0.365714	1.74	4.05
Affx-158896690	2022WW	4	126893929	0.00058795	T	0.634286	8.84	4.05
Affx-291374530	2022WW	4	146513276	9.93e-05	A	0.594286	10.55	4.05
Affx-291443550	2022WW	4	152686811	6.28e-05	G	0.485714	9.61	4.06
Affx-291374717	2022WW	4	185803909	8.74e-06	A	0.554286	12.23	4.08
Affx-88987202	2022WW	4	185939269	0.000863497	G	0.405714	8.7	4.08
Affx-291389604	2022WW	4	185947876	0.000937161	G	0.411429	8.6	4.08
Affx-291376487	2022WW	4	188166758	0.000544409	A	0.531429	9.55	4.08
Affx-291437259	2022WW	4	190788965	0.000568431	G	0.702857	8.33	4.08
Affx-291406968	2022WW	4	191755592	0.000351091	A	0.68	8.9	4.08
Affx-291432270	2022WW	4	194520193	0.000321788	C	0.657143	9.56	4.08
Affx-291442329	2022WW	4	201115070	0.000525596	C	0.16	11.75	4.08
Affx-291376143	2022WW	5	84140647	0.000570831	G	0.188571	10.61	5.04
Affx-291415279	2022WW	5	84285064	0.000752963	T	0.165714	10.29	5.04
Affx-291412529	2022WW	6	3990143	0.00061696	G	0.188571	8.48	6
Affx-291414863	2022WW	6	166380654	0.000994535	A	0.571429	8.06	6.07
Affx-291445749	2022WW	6	166588689	0.000351696	C	0.8	8.55	6.07
Affx-291432082	2022WW	6	168172617	0.000144178	C	0.52	9.13	6.08
Affx-88995117	2022WW	8	74558820	0.000769435	G	0.622857	7.46	8.03
Affx-291389821	2022WW,2022WS,2023WW,2023WS,2022DRI,2023DRI	8	75163197	0.000926	C	0.788571	7.96	8.03
Affx-291424904	2022WW,2022WS	9	22795972	0.000875433	G	0.514286	7.79	9.02
Affx-88998430	2022WW,2022WS,2023WW,2023WS,2022DRI,2023DRI	10	6458579	0.000458	A	0.154286	10.67	10.02
Affx-291392855	2022WW,2023WS,2023DRI	10	11312973	0.000762124	A	0.171429	10.26	10.02
Affx-291393158	2022WW	10	26359833	0.000625603	T	0.405714	7.57	10.03
Affx-291409026	2022WW	10	138636267	0.000514555	A	0.714286	7.47	10.06
Affx-291421867	2022WS	1	36424242	0.000980215	T	0.708571	7.41	1.03
Affx-159170242	2022WS	1	264774006	0.000555286	G	0.371429	10.08	1.09
Affx-291439465	2022WS	3	47857130	0.000594948	T	0.851429	8.66	3.04
Affx-291378310	2022WS,2022DRI	3	62171295	0.000592	C	0.52	8.25	3.04
Affx-291439929	2022WS	3	62336693	0.000425281	G	0.531429	8.25	3.04
Affx-291381365	2022WS,2022DRI	3	62650238	0.000393	T	0.4914	9.1	3.04
Affx-291374978	2022WS	3	64823712	0.000497261	C	0.508571	8.08	3.04
Affx-291392580	2022WS	3	87018037	0.000881852	G	0.457143	7	3.04
Affx-88983748	2022WS,2022DRI	3	103478911	0.000771806	A	0.4686	6.27	3.04
Affx-291446073	2022WS,2022DRI	4	15606968	0.000926453	G	0.4514	4.64	4.03
Affx-291376712	2022WS,2022DRI	4	202068277	0.000947	T	0.2171	7.71	4.08
Affx-159105407	2022WS,2022DRI	4	202068885	0.000695	C	0.2629	9.6	4.08
Affx-291401003	2022WS,2022DRI	9	22906299	0.000367	C	0.5543	10.12	9.02
Affx-291406457	2022WS	9	23025242	0.000776436	C	0.531429	7.89	9.02
Affx-291420349	2022WS,2022DRI	10	1286188	0.000550951	C	0.0571	10.16	10
Affx-291381408	2022WS	10	10198630	0.000688279	C	0.0971429	9.43	10.02
Affx-291406993	2022WS,2022DRI,2023DRI	10	10826940	0.000948	T	0.0971	8.03	10.02
Affx-291435288	2023WW	1	4592217	0.000939483	G	0.314286	6.41	1.01
Affx-291425983	2023WW	1	38248826	0.000692825	A	0.537143	6.64	1.03
Affx-291436449	2023WW	1	160555275	0.000890967	G	0.44	7.85	1.05
Affx-291429548	2023WW	1	180718636	0.000912931	G	0.0857143	8.93	1.06
Affx-291426733	2023WW	2	41583626	0.000453863	G	0.565714	6.46	2.04
Affx-291399997	2023WW,2023WS	2	222426919	0.000857079	A	0.531429	8.15	2.08
Affx-291428765	2023WW,2023WS,2023DRI	2	236828011	0.000828	A	0.2343	8.65	2.1
Affx-291398402	2023WW,2023WS	3	186437852	0.000740125	A	0.0628571	7.14	3.06
Affx-291382083	2023WW	3	227048038	0.000594703	A	0.508571	7.43	3.09
Affx-291433211	2023WW,2023WS,2023DRI	4	20567513	0.000887998	A	0.2686	7.78	4.03
Affx-291444783	2023WW	4	193527980	0.000995349	C	0.565714	7.6	4.08
Affx-158868948	2023WW,2023WS	4	200392715	0.000935268	A	0.2	7.56	4.08
Affx-291415146	2023WW	4	200416036	0.000776678	A	0.2	7.93	4.08
Affx-158819143	2023WW,2023WS,2023DRI	4	241009048	0.00014	G	0.44	9.71	4.11
Affx-291412281	2023WW,2023WS,2023DRI	4	241009143	0.000407512	A	0.4686	8.44	4.11
Affx-158994240	2023WW	5	217664096	0.00037357	T	0.371429	7.55	5.09
Affx-159093252	2023WW	6	16794985	0.000683377	G	0.72	7.06	6.01
Affx-291382324	2023WW,2023WS	6	16797397	0.000339314	G	0.754286	7.07	6.01
Affx-88990825	2023WW,2023WS	6	18155915	0.000368721	G	0.777143	10.38	6.01
Affx-291404718	2023WW	7	1305779	0.000714121	C	0.2	8.01	7
Affx-88993645	2023WW	7	129486382	0.000940262	C	0.657143	7.41	7.03
Affx-92987722	2023WW	7	133083643	0.00098955	G	0.525714	5.99	7.03
Affx-291379806	2023WW	7	142719518	0.000667691	C	0.748571	5.97	7.03
Affx-291375123	2023WW,2023WS,2023DRI	8	157656084	0.000695	G	0.6971	8.04	8.06
Affx-291430341	2023WW,2023WS,2023DRI	8	163686835	0.000875	G	0.6171	7.42	8.06
Affx-291431425	2023WW	10	7112264	0.000843754	G	0.72	7.35	10.02
Affx-291440076	2023WW	10	16377897	0.00047701	C	0.445714	6.62	10.03
Affx-291405752	2023WW	10	48130550	0.000510489	T	0.417143	6.09	10.03
Affx-291382595	2023WW	10	57778973	0.000240203	G	0.508571	7.44	10.03
Affx-291393364	2023WW	10	62955170	0.00075396	C	0.525714	6.89	10.03
Affx-291419139	2023WW,2023WS	10	124750937	0.000858462	T	0.548571	6.18	10.04
Affx-291376885	2023WS,2023DRI	3	8887323	0.00099455	A	0.4514	6.5	3.03
Affx-291441904	2023WS,2022DRI,2023DRI	4	202226199	0.000281955	G	0.2343	8.88	4.08
Affx-291409948	2023WS,2023DRI	10	6076684	0.000700628	A	0.2629	8.11	10.02
Affx-291391100	2023WS,2023DRI	10	125116104	0.000482987	C	0.4914	7.58	10.04
Affx-159110476	2023WS,2023DRI	10	125124594	0.000562	A	0.4171	5.94	10.04
Affx-291444489	2023WS,2023DRI	10	125324899	0.000896	C	0.7371	6.74	10.04
Affx-291417471	2023WS	10	135197935	0.000971202	T	0.268571	8.16	10.05
Affx-291407911	2022DRI,2023DRI	1	265465670	0.000881	C	0.0914	7.04	1.09
Affx-291421294	2023DRI	1	253562775	0.000667	G	0.7771	6.89	1.09
Affx-291440098	2023DRI	1	259597142	0.000756	T	0.36	7.28	1.09
Affx-291445829	2022DRI	2	181801060	0.00059	G	0.3771	6.03	2.06
Affx-291403080	2022DRI	3	170161393	0.000525	C	0.3886	5.71	3.06
Affx-113513707	2023DRI	3	229026745	0.000873	T	0.5829	1.47	3.09
Affx-159118475	2022DRI,2023DRI	4	14838363	0.000984	C	0.3886	4.2	4.03
Affx-291438919	2022DRI	4	15617753	0.000448	T	0.4286	5.45	4.03
Affx-291384944	2022DRI	4	235448672	0.000588	T	0.6229	7.68	4.09
Affx-159082942	2022DRI	4	236282661	0.000616	C	0.5314	7.22	4.09
Affx-291442469	2022DRI	4	236714488	0.000385	G	0.5714	8.04	4.09
Affx-92989965	2022DRI	4	236728961	0.0002	A	0.1543	7.07	4.09
Affx-291435561	2022DRI	4	236915386	0.000155	T	0.5086	7.4	4.09
Affx-291397633	2022DRI	4	237274679	0.000205	G	0.1943	9.62	4.1
Affx-291421560	2023DRI	4	16521684	0.000664	C	0.3943	6.95	4.03
Affx-88987460	2023DRI	4	204592119	0.000915	A	0.2686	7.44	4.08
Affx-291389927	2022DRI	5	82275213	0.000958	T	0.5943	5.86	5.04
Affx-291440873	2022DRI	5	87452375	0.000932	G	0.72	6.16	5.04
Affx-291432314	2022DRI	5	87562610	0.000682	T	0.7543	6.13	5.04
Affx-159125614	2022DRI	5	89360607	0.000651	A	0.4514	7.2	5.04
Affx-159128737	2022DRI	5	148890939	0.000956	G	0.3086	4.23	5.04
Affx-291440382	2022DRI	5	149420816	0.000907	A	0.2971	5.05	5.04
Affx-159132593	2022DRI	5	150002521	0.000385	T	0.2914	4.2	5.04
Affx-292337704	2023DRI	6	81856236	0.000765	C	0.686	8.03	6.01
Affx-88991388	2023DRI	6	86919167	0.000518	A	0.24	8.11	6.01
Affx-291420053	2022DRI	8	142008832	0.000286	T	0.8286	7.96	8.05
Affx-291438939	2022DRI	9	112352723	0.000997	C	0.2686	7.8	9.04
Affx-291381244	2022DRI	9	113032232	0.000329	A	0.2571	7.87	9.04
Affx-88998363	2022DRI	10	2463929	0.00079	G	0.72	6.91	10
Affx-291384419	2023DRI	10	127270785	0.000679	A	0.6914	7.82	10.04
Affx-291386924	2023DRI	10	137343130	0.000568	A	0.6743	6.62	10.06
